# Supplementary material for: Enzyme Method-Based Microfluidic Chip for the Rapid Detection of Copper Ions
Source: Micromachines (Basel). 2021 Nov 10;12(11):1380. doi: 10.3390/mi12111380 (PMC8622971; doi:10.3390/mi12111380)
Supplement: Supplementary file 1 [file micromachines-12-01380-s001.zip]

Archive with 1 entries (1 files):
- micromachines-1436947-supplementary.pdf
